# Supplementary material for: Proteotranscriptomic Discrimination of Tumor and Normal Tissues in Renal Cell Carcinoma
Source: Int J Mol Sci. 2023 Feb 24;24(5):4488. doi: 10.3390/ijms24054488 (PMC10003397; doi:10.3390/ijms24054488)
Supplement: Supplementary file 1 [file ijms-24-04488-s001.zip]

Archive with 9 entries (9 files):
- covariateAnalysis.docx
- kmPlots.docx
- Methods_Supplemental Table S1.xlsx
- Results_Supplemental Figure S1.docx
- Results_Supplemental Figure S2.pdf
- Results_Supplemental Figure S3.docx
- Results_Supplemental Table S2.xlsx
- Results_Supplemental_Table S3.xlsx
- Results_Supplemetal_Table S4.xlsx
