# Supplementary material for: Proteotranscriptomic Discrimination of Tumor and Normal Tissues in Renal Cell Carcinoma
Source: Int J Mol Sci. 2023 Feb 24;24(5):4488. doi: 10.3390/ijms24054488 (PMC10003397; doi:10.3390/ijms24054488)
Supplement: Supplementary file 1 [file ijms-24-04488-s001.zip › Methods_Supplemental Table S1.xlsx]

## Sheet: Sequence-list #
Methods_Supplemental Table S1
Index	Index Customer	Protein Description	Gene name	UP	Protein Preferred Name	Peptide Sequence	Remarks	C-term	Synthesis-No.	MW (average)	MW after Cleavage (average)	Plate-No.
1	1	Regulator of cell cycle RGCC	RGCC	Q9H4X1	RGCC_HUMAN	ELEAFIADLDB	Z=Carbamoylmethylated cysteine, K*/B= Lys U-13C6;U-15N2 , R*/X= Arg U-13C6;U-15N4	K*	5051_1	1271.34	NA	5051_1
2	2	Regulator of cell cycle RGCC	RGCC	Q9H4X1	RGCC_HUMAN	NSFSFSDEB	Z=Carbamoylmethylated cysteine, K*/B= Lys U-13C6;U-15N2 , R*/X= Arg U-13C6;U-15N4	K*	5051_1	1068.01	NA	5051_1
3	3	Insulin-like growth factor-binding protein 3	IGFBP3	P17936	IBP3_HUMAN	FLNVLSPX	Z=Carbamoylmethylated cysteine, K*/B= Lys U-13C6;U-15N2 , R*/X= Arg U-13C6;U-15N4	R*	5051_1	955.046	NA	5051_1
4	4	Insulin-like growth factor-binding protein 3	IGFBP3	P17936	IBP3_HUMAN	YGQPLPGYTTB	Z=Carbamoylmethylated cysteine, K*/B= Lys U-13C6;U-15N2 , R*/X= Arg U-13C6;U-15N4	K*	5051_1	1232.3	NA	5051_1
5	5	Insulin-like growth factor-binding protein 3	IGFBP3	P17936	IBP3_HUMAN	GASSAGLGPVVX	Z=Carbamoylmethylated cysteine, K*/B= Lys U-13C6;U-15N2 , R*/X= Arg U-13C6;U-15N4	R*	5051_1	1080.13	NA	5051_1
6	6	ATP-dependent 6-phphofructokinase, platelet type	PFKP	Q01813	PFKAP_HUMAN	ELVVTQLGYDTX	Z=Carbamoylmethylated cysteine, K*/B= Lys U-13C6;U-15N2 , R*/X= Arg U-13C6;U-15N4	R*	5051_1	1403.47	NA	5051_1
7	7	ATP-dependent 6-phphofructokinase, platelet type	PFKP	Q01813	PFKAP_HUMAN	SFAGNLNTYB	Z=Carbamoylmethylated cysteine, K*/B= Lys U-13C6;U-15N2 , R*/X= Arg U-13C6;U-15N4	K*	5051_1	1122.15	NA	5051_1
8	8	ATP-dependent 6-phphofructokinase, platelet type	PFKP	Q01813	PFKAP_HUMAN	FTTDDSIZVLGISB	Z=Carbamoylmethylated cysteine, K*/B= Lys U-13C6;U-15N2 , R*/X= Arg U-13C6;U-15N4	K*	5051_1	1563.69	NA	5051_1
9	9	Fibronectin	FN1	P02751	FINC_HUMAN	HTSVQTTSSGSGPFTDVX	Z=Carbamoylmethylated cysteine, K*/B= Lys U-13C6;U-15N2 , R*/X= Arg U-13C6;U-15N4	R*	5051_1	1873.86	NA	5051_1
10	10	Fibronectin	FN1	P02751	FINC_HUMAN	VDVIPVNLPGEHGQX	Z=Carbamoylmethylated cysteine, K*/B= Lys U-13C6;U-15N2 , R*/X= Arg U-13C6;U-15N4	R*	5051_1	1639.74	NA	5051_1
11	11	Fibronectin	FN1	P02751	FINC_HUMAN	STTPDITGYX	Z=Carbamoylmethylated cysteine, K*/B= Lys U-13C6;U-15N2 , R*/X= Arg U-13C6;U-15N4	R*	5051_1	1120.1	NA	5051_1
12	12	Fibronectin	FN1	P02751	FINC_HUMAN	EESPLLIGQQSTVSDVPX	Z=Carbamoylmethylated cysteine, K*/B= Lys U-13C6;U-15N2 , R*/X= Arg U-13C6;U-15N4	R*	5051_1	1965.06	NA	5051_1
13	13	Fibronectin	FN1	P02751	FINC_HUMAN	GLAFTDVDVDSIB	Z=Carbamoylmethylated cysteine, K*/B= Lys U-13C6;U-15N2 , R*/X= Arg U-13C6;U-15N4	K*	5051_1	1387.45	NA	5051_1
14	14	Galectin-1	LGALS1	P09382	LEG1_HUMAN	SFVLNLGB	Z=Carbamoylmethylated cysteine, K*/B= Lys U-13C6;U-15N2 , R*/X= Arg U-13C6;U-15N4	K*	5051_1	884.982	NA	5051_1
15	15	Galectin-1	LGALS1	P09382	LEG1_HUMAN	DGGAWGTEQX	Z=Carbamoylmethylated cysteine, K*/B= Lys U-13C6;U-15N2 , R*/X= Arg U-13C6;U-15N4	R*	5051_1	1086.01	NA	5051_1
16	16	Galectin-1	LGALS1	P09382	LEG1_HUMAN	LPDGYEFB	Z=Carbamoylmethylated cysteine, K*/B= Lys U-13C6;U-15N2 , R*/X= Arg U-13C6;U-15N4	K*	5051_1	976.003	NA	5051_1
17	17	Procollagen-lysine,2-oxoglutarate 5-dioxygenase 2	PLOD2	O00469	PLOD2_HUMAN	VLGQGEEWX	Z=Carbamoylmethylated cysteine, K*/B= Lys U-13C6;U-15N2 , R*/X= Arg U-13C6;U-15N4	R*	5051_1	1083.09	NA	5051_1
18	18	Procollagen-lysine,2-oxoglutarate 5-dioxygenase 2	PLOD2	O00469	PLOD2_HUMAN	IVGPEENLSQAEAX	Z=Carbamoylmethylated cysteine, K*/B= Lys U-13C6;U-15N2 , R*/X= Arg U-13C6;U-15N4	R*	5051_1	1522.55	NA	5051_1
19	19	Procollagen-lysine,2-oxoglutarate 5-dioxygenase 2	PLOD2	O00469	PLOD2_HUMAN	SEDYVDIVQGNX	Z=Carbamoylmethylated cysteine, K*/B= Lys U-13C6;U-15N2 , R*/X= Arg U-13C6;U-15N4	R*	5051_1	1404.37	NA	5051_1
20	20	Perilipin-2	PLIN2	Q99541	PLIN2_HUMAN	DAVTTTVTGAB	Z=Carbamoylmethylated cysteine, K*/B= Lys U-13C6;U-15N2 , R*/X= Arg U-13C6;U-15N4	K*	5051_1	1071.1	NA	5051_1
21	21	Perilipin-2	PLIN2	Q99541	PLIN2_HUMAN	SVVSGSINTVLGSX	Z=Carbamoylmethylated cysteine, K*/B= Lys U-13C6;U-15N2 , R*/X= Arg U-13C6;U-15N4	R*	5051_1	1385.46	NA	5051_1
22	22	Perilipin-2	PLIN2	Q99541	PLIN2_HUMAN	AYQQALSX	Z=Carbamoylmethylated cysteine, K*/B= Lys U-13C6;U-15N2 , R*/X= Arg U-13C6;U-15N4	R*	5051_1	945.953	NA	5051_1
23	23	Complement C1s subcomponent	C1S	P09871	C1S_HUMAN	TNFDNDIALVX	Z=Carbamoylmethylated cysteine, K*/B= Lys U-13C6;U-15N2 , R*/X= Arg U-13C6;U-15N4	R*	5051_1	1287.31	NA	5051_1
24	24	Complement C1s subcomponent	C1S	P09871	C1S_HUMAN	VEDPESTLFGSVIX	Z=Carbamoylmethylated cysteine, K*/B= Lys U-13C6;U-15N2 , R*/X= Arg U-13C6;U-15N4	R*	5051_1	1558.62	NA	5051_1
25	25	Complement C1s subcomponent	C1S	P09871	C1S_HUMAN	SNALDIIFQTDLTGQB	Z=Carbamoylmethylated cysteine, K*/B= Lys U-13C6;U-15N2 , R*/X= Arg U-13C6;U-15N4	K*	5051_1	1771.88	NA	5051_1
26	26	Metalloproteinase inhibitor 1	TIMP1	P01033	TIMP1_HUMAN	GFQALGDAADIX	Z=Carbamoylmethylated cysteine, K*/B= Lys U-13C6;U-15N2 , R*/X= Arg U-13C6;U-15N4	R*	5051_1	1243.26	NA	5051_1
27	27	Metalloproteinase inhibitor 1	TIMP1	P01033	TIMP1_HUMAN	SEEFLIAGB	Z=Carbamoylmethylated cysteine, K*/B= Lys U-13C6;U-15N2 , R*/X= Arg U-13C6;U-15N4	K*	5051_1	1001.05	NA	5051_1
28	28	Transmembrane glycoprotein NMB	GPNMB	Q14956	GPNMB_HUMAN	AYVPIAQVB	Z=Carbamoylmethylated cysteine, K*/B= Lys U-13C6;U-15N2 , R*/X= Arg U-13C6;U-15N4	K*	5051_1	996.124	NA	5051_1
29	29	Transmembrane glycoprotein NMB	GPNMB	Q14956	GPNMB_HUMAN	DVYVVTDQIPVFVTMFQB	Z=Carbamoylmethylated cysteine, K*/B= Lys U-13C6;U-15N2 , R*/X= Arg U-13C6;U-15N4	K*	5051_1	2137.42	NA	5051_1
30	30	HLA class II histocompatibility antigen, DP beta 1 chain	HLA-DPB1	P04440	DPB1_HUMAN	ATPENYLFQGX	Z=Carbamoylmethylated cysteine, K*/B= Lys U-13C6;U-15N2 , R*/X= Arg U-13C6;U-15N4	R*	5051_1	1305.33	NA	5051_1
31	31	HLA class II histocompatibility antigen, DP beta 1 chain	HLA-DPB1	P04440	DPB1_HUMAN	FDSDVGEFX	Z=Carbamoylmethylated cysteine, K*/B= Lys U-13C6;U-15N2 , R*/X= Arg U-13C6;U-15N4	R*	5051_1	1081.03	NA	5051_1
32	32	Retinoic acid receptor responder protein 2	RARRES2	Q99969	RARR2_HUMAN	GLQVALEEFHB	Z=Carbamoylmethylated cysteine, K*/B= Lys U-13C6;U-15N2 , R*/X= Arg U-13C6;U-15N4	K*	5051_1	1278.38	NA	5051_1
33	33	Retinoic acid receptor responder protein 2	RARRES2	Q99969	RARR2_HUMAN	LVHZPIETQVLX	Z=Carbamoylmethylated cysteine, K*/B= Lys U-13C6;U-15N2 , R*/X= Arg U-13C6;U-15N4	R*	5051_1	1474.66	NA	5051_1
34	34	HLA class II histocompatibility antigen, DR alpha chain	HLA-DRA	P01903	DRA_HUMAN	FASFEAQGALANIAVDB	Z=Carbamoylmethylated cysteine, K*/B= Lys U-13C6;U-15N2 , R*/X= Arg U-13C6;U-15N4	K*	5051_1	1759.88	NA	5051_1
35	35	HLA class II histocompatibility antigen, DR alpha chain	HLA-DRA	P01903	DRA_HUMAN	EPNVLIZFIDB	Z=Carbamoylmethylated cysteine, K*/B= Lys U-13C6;U-15N2 , R*/X= Arg U-13C6;U-15N4	K*	5051_1	1355.52	NA	5051_1
36	36	HLA class II histocompatibility antigen, DR alpha chain	HLA-DRA	P01903	DRA_HUMAN	NGKPVTTGVSETVFLPX	Z=Carbamoylmethylated cysteine, K*/B= Lys U-13C6;U-15N2 , R*/X= Arg U-13C6;U-15N4	R*	5051_1	1811.97	NA	5051_1
37	37	Rho GDP-dissociation inhibitor 2	ARHGDIB	P52566	GDIR2_HUMAN	TLLGDGPVVTDPB	Z=Carbamoylmethylated cysteine, K*/B= Lys U-13C6;U-15N2 , R*/X= Arg U-13C6;U-15N4	K*	5051_1	1319.42	NA	5051_1
38	38	Rho GDP-dissociation inhibitor 2	ARHGDIB	P52566	GDIR2_HUMAN	APNVVVTX	Z=Carbamoylmethylated cysteine, K*/B= Lys U-13C6;U-15N2 , R*/X= Arg U-13C6;U-15N4	R*	5051_1	864.923	NA	5051_1
39	39	Prolyl 4-hydroxylase subunit alpha-1	P4HA1	P13674	P4HA1_HUMAN	LQDTYNLDTDTISB	Z=Carbamoylmethylated cysteine, K*/B= Lys U-13C6;U-15N2 , R*/X= Arg U-13C6;U-15N4	K*	5051_1	1634.66	NA	5051_1
40	40	Prolyl 4-hydroxylase subunit alpha-1	P4HA1	P13674	P4HA1_HUMAN	GVAVDYLPEX	Z=Carbamoylmethylated cysteine, K*/B= Lys U-13C6;U-15N2 , R*/X= Arg U-13C6;U-15N4	R*	5051_1	1128.17	NA	5051_1
41	41	Prolyl 4-hydroxylase subunit alpha-1	P4HA1	P13674	P4HA1_HUMAN	SAWLSGYENPVVSX	Z=Carbamoylmethylated cysteine, K*/B= Lys U-13C6;U-15N2 , R*/X= Arg U-13C6;U-15N4	R*	5051_1	1574.63	NA	5051_1
42	42	HLA class II histocompatibility antigen, DM beta chain	HLA-DMB	P28068	DMB_HUMAN	DLLTZWDPEENB	Z=Carbamoylmethylated cysteine, K*/B= Lys U-13C6;U-15N2 , R*/X= Arg U-13C6;U-15N4	K*	5051_1	1527.57	NA	5051_1
43	43	HLA class II histocompatibility antigen, DM beta chain	HLA-DMB	P28068	DMB_HUMAN	DFTYZISFNB	Z=Carbamoylmethylated cysteine, K*/B= Lys U-13C6;U-15N2 , R*/X= Arg U-13C6;U-15N4	K*	5051_1	1302.37	NA	5051_1
44	44	Annexin A1	ANXA1	P04083	ANXA1_HUMAN	TPAQFDADELX	Z=Carbamoylmethylated cysteine, K*/B= Lys U-13C6;U-15N2 , R*/X= Arg U-13C6;U-15N4	R*	5051_1	1272.25	NA	5051_1
45	45	Annexin A1	ANXA1	P04083	ANXA1_HUMAN	NALLSLAB	Z=Carbamoylmethylated cysteine, K*/B= Lys U-13C6;U-15N2 , R*/X= Arg U-13C6;U-15N4	K*	5051_1	836.939	NA	5051_1
46	46	Annexin A1	ANXA1	P04083	ANXA1_HUMAN	ALYEAGEX	Z=Carbamoylmethylated cysteine, K*/B= Lys U-13C6;U-15N2 , R*/X= Arg U-13C6;U-15N4	R*	5051_1	917.896	NA	5051_1
47	47	Vimentin	VIM	P08670	VIME_HUMAN	EEAENTLQSFX	Z=Carbamoylmethylated cysteine, K*/B= Lys U-13C6;U-15N2 , R*/X= Arg U-13C6;U-15N4	R*	5051_1	1333.29	NA	5051_1
48	48	Vimentin	VIM	P08670	VIME_HUMAN	NLQEAEEWYB	Z=Carbamoylmethylated cysteine, K*/B= Lys U-13C6;U-15N2 , R*/X= Arg U-13C6;U-15N4	K*	5051_1	1317.32	NA	5051_1
49	49	Vimentin	VIM	P08670	VIME_HUMAN	FADLSEAANX	Z=Carbamoylmethylated cysteine, K*/B= Lys U-13C6;U-15N2 , R*/X= Arg U-13C6;U-15N4	R*	5051_1	1103.08	NA	5051_1
50	50	Myoferlin	MYOF	Q9NZM1	MYOF_HUMAN	VIVESASNIPB	Z=Carbamoylmethylated cysteine, K*/B= Lys U-13C6;U-15N2 , R*/X= Arg U-13C6;U-15N4	K*	5051_1	1164.27	NA	5051_1
51	51	Myoferlin	MYOF	Q9NZM1	MYOF_HUMAN	ANVTVLDTQIX	Z=Carbamoylmethylated cysteine, K*/B= Lys U-13C6;U-15N2 , R*/X= Arg U-13C6;U-15N4	R*	5051_1	1239.31	NA	5051_1
52	52	Myoferlin	MYOF	Q9NZM1	MYOF_HUMAN	ISVYDYDTFTX	Z=Carbamoylmethylated cysteine, K*/B= Lys U-13C6;U-15N2 , R*/X= Arg U-13C6;U-15N4	R*	5051_1	1389.4	NA	5051_1
53	53	Hippocalcin-like protein 1	HPCAL1	P37235	HPCL1_HUMAN	IYANFFPYGDASB	Z=Carbamoylmethylated cysteine, K*/B= Lys U-13C6;U-15N2 , R*/X= Arg U-13C6;U-15N4	K*	5051_1	1500.57	NA	5051_1
54	54	Hippocalcin-like protein 1	HPCAL1	P37235	HPCL1_HUMAN	TFDTNGDGTIDFX	Z=Carbamoylmethylated cysteine, K*/B= Lys U-13C6;U-15N2 , R*/X= Arg U-13C6;U-15N4	R*	5051_1	1468.41	NA	5051_1
55	55	Hippocalcin-like protein 1	HPCAL1	P37235	HPCL1_HUMAN	LSLEEFIX	Z=Carbamoylmethylated cysteine, K*/B= Lys U-13C6;U-15N2 , R*/X= Arg U-13C6;U-15N4	R*	5051_1	1016.08	NA	5051_1
56	56	Lysomal acid lipase/cholesteryl ester hydrolase		P38571	LICH_HUMAN	FQAFDWGSSAB	Z=Carbamoylmethylated cysteine, K*/B= Lys U-13C6;U-15N2 , R*/X= Arg U-13C6;U-15N4	K*	5051_1	1251.27	NA	5051_1
57	57	Lysomal acid lipase/cholesteryl ester hydrolase		P38572	LICH_HUMAN	EFLPQSAFLB	Z=Carbamoylmethylated cysteine, K*/B= Lys U-13C6;U-15N2 , R*/X= Arg U-13C6;U-15N4	K*	5051_1	1187.31	NA	5051_1
58	58	adrenomedullin		P35318	ADML_HUMAN	FGTZTVQB	Z=Carbamoylmethylated cysteine, K*/B= Lys U-13C6;U-15N2 , R*/X= Arg U-13C6;U-15N4	K*	5051_1	948.018	NA	5051_1
59	59	adrenomedullin		P35318	ADML_HUMAN	AGPAQTLIRPQDMB	Z=Carbamoylmethylated cysteine, K*/B= Lys U-13C6;U-15N2 , R*/X= Arg U-13C6;U-15N4	K*	5051_1	1533.71	NA	5051_1
60	60	Regulator of G-protein signaling 5		O15539	RGS5_HUMAN	GLAALPHSZLEX	Z=Carbamoylmethylated cysteine, K*/B= Lys U-13C6;U-15N2 , R*/X= Arg U-13C6;U-15N4	R*	5051_1	1333.45	NA	5051_1
61	61	Regulator of G-protein signaling 5		O15539	RGS5_HUMAN	EVNIDHFTB	Z=Carbamoylmethylated cysteine, K*/B= Lys U-13C6;U-15N2 , R*/X= Arg U-13C6;U-15N4	K*	5051_1	1110.14	NA	5051_1
62	62	DNA damage-inducible transcript 4 protein		Q9NX09	DDIT4_HUMAN	LAYSEPZGLX	Z=Carbamoylmethylated cysteine, K*/B= Lys U-13C6;U-15N2 , R*/X= Arg U-13C6;U-15N4	R*	5051_1	1175.25	NA	5051_1
63	63	DNA damage-inducible transcript 4 protein		Q9NX09	DDIT4_HUMAN	SAWGSATX	Z=Carbamoylmethylated cysteine, K*/B= Lys U-13C6;U-15N2 , R*/X= Arg U-13C6;U-15N4	R*	5051_1	844.806	NA	5051_1
64	64	Lysomal-associated transmembrane protein 5		Q13571	LAPM5_HUMAN	VVLPSYEEALSLPSB	Z=Carbamoylmethylated cysteine, K*/B= Lys U-13C6;U-15N2 , R*/X= Arg U-13C6;U-15N4	K*	5051_1	1639.81	NA	5051_1
65	65	Lysomal-associated transmembrane protein 5		Q13571	LAPM5_HUMAN	LSQMGYLX	Z=Carbamoylmethylated cysteine, K*/B= Lys U-13C6;U-15N2 , R*/X= Arg U-13C6;U-15N4	R*	5051_1	977.073	NA	5051_1
66	66	G1/S-specific cyclin-D1		P24385	CCND1_HUMAN	AZQEQIEALLESSLX	Z=Carbamoylmethylated cysteine, K*/B= Lys U-13C6;U-15N2 , R*/X= Arg U-13C6;U-15N4	R*	5051_1	1756.87	NA	5051_1
67	67	G1/S-specific cyclin-D1		P24385	CCND1_HUMAN	SPNNFLSYYX	Z=Carbamoylmethylated cysteine, K*/B= Lys U-13C6;U-15N2 , R*/X= Arg U-13C6;U-15N4	R*	5051_1	1270.28	NA	5051_1
68	68	Gap junction alpha-1 protein		P17302	CXA1_HUMAN	YGIEEHGB	Z=Carbamoylmethylated cysteine, K*/B= Lys U-13C6;U-15N2 , R*/X= Arg U-13C6;U-15N4	K*	5051_1	939.931	NA	5051_1
69	69	Gap junction alpha-1 protein		P17302	CXA1_HUMAN	LAAGHELQPLAIVDQRPSSX	Z=Carbamoylmethylated cysteine, K*/B= Lys U-13C6;U-15N2 , R*/X= Arg U-13C6;U-15N4	R*	5051_1	2168.35	NA	5051_1
70	70	Vascular endothelial growth factor A		P15692	VEGFA_HUMAN	FMDVYQX	Z=Carbamoylmethylated cysteine, K*/B= Lys U-13C6;U-15N2 , R*/X= Arg U-13C6;U-15N4	R*	5051_1	968.021	NA	5051_1
71	71	Vascular endothelial growth factor A		P15692	VEGFA_HUMAN	HLFVQDPQTZB	Z=Carbamoylmethylated cysteine, K*/B= Lys U-13C6;U-15N2 , R*/X= Arg U-13C6;U-15N4	K*	5051_1	1380.49	NA	5051_1
72	72	Heme oxygenase 1		P09601	HMOX1_HUMAN	TEPELLVAHAYTX	Z=Carbamoylmethylated cysteine, K*/B= Lys U-13C6;U-15N2 , R*/X= Arg U-13C6;U-15N4	R*	5051_1	1509.6	NA	5051_1
73	73	Heme oxygenase 1		P09601	HMOX1_HUMAN	AALEQDLAFWYGPX	Z=Carbamoylmethylated cysteine, K*/B= Lys U-13C6;U-15N2 , R*/X= Arg U-13C6;U-15N4	R*	5051_1	1646.73	NA	5051_1
74	74	HLA class II histocompatibility antigen, DM alpha chain		P28067	DMA_HUMAN	YTAIAYWVPX	Z=Carbamoylmethylated cysteine, K*/B= Lys U-13C6;U-15N2 , R*/X= Arg U-13C6;U-15N4	R*	5051_1	1249.35	NA	5051_1
75	75	HLA class II histocompatibility antigen, DM alpha chain		P28067	DMA_HUMAN	EFZEWMIQQIGPB	Z=Carbamoylmethylated cysteine, K*/B= Lys U-13C6;U-15N2 , R*/X= Arg U-13C6;U-15N4	K*	5051_1	1673.87	NA	5051_1
						Z=Carbamoylmethylated cysteine
						K*/B= Lys U-13C6;U-15N2
						R*/X= Arg U-13C6;U-15N4
