# Supplementary material for: Proteotranscriptomic Discrimination of Tumor and Normal Tissues in Renal Cell Carcinoma
Source: Int J Mol Sci. 2023 Feb 24;24(5):4488. doi: 10.3390/ijms24054488 (PMC10003397; doi:10.3390/ijms24054488)
Supplement: Supplementary file 1 [file ijms-24-04488-s001.zip › Results_Supplemental Table S2.xlsx]

## Sheet: Sheet1
Gene	FC	pAdj
IGFBP3	8.15088	5.88454e-32
PFKP	5.68577	5.23942e-32
FN1	5.20786	5.23942e-32
RGS5	5.09826	2.45394e-30
ADM	4.70302	1.31667e-31
LGALS1	4.56899	5.23942e-32
DDIT4	4.34409	5.23942e-32
PLOD2	4.215	5.23942e-32
LAPTM5	4.14872	5.32399e-32
CCND1	4.11862	4.08692e-31
GJA1	3.89402	1.47351e-31
PLIN2	3.85431	3.092e-31
C1S	3.63944	1.39661e-24
TIMP1	3.60605	5.23942e-32
PECAM1	3.58129	1.48001e-31
RGCC	3.52062	3.1894e-30
GPNMB	3.47849	2.073e-28
HLA-DPB1	3.44737	3.1301e-31
RARRES2	3.34815	2.10773e-30
HLA-DRA	3.16634	1.44007e-31
LIPA	3.07385	5.23942e-32
ARHGDIB	3.06654	6.39161e-32
VEGFA	3.01538	5.11076e-31
P4HA1	2.96126	5.23942e-32
HMOX1	2.95121	4.13972e-28
HLA-DMB	2.9191	4.95697e-31
HLA-DMA	2.89576	1.65329e-31
ANXA1	2.89414	1.01725e-31
VIM	2.88099	7.35769e-32
MYOF	2.8614	5.23942e-32
HPCAL1	2.85914	4.2616e-31
