# Supplementary material for: Proteotranscriptomic Discrimination of Tumor and Normal Tissues in Renal Cell Carcinoma
Source: Int J Mol Sci. 2023 Feb 24;24(5):4488. doi: 10.3390/ijms24054488 (PMC10003397; doi:10.3390/ijms24054488)
Supplement: Supplementary file 1 [file ijms-24-04488-s001.zip › Results_Supplemental_Table S3.xlsx]

## Sheet: Munka1
GeneName	Protein	p.values	HR	Cutoff.Value	MedSurvLowExp	MedSurvHighExp	P_adj
PLOD2	sp|O00469|PLOD2_HUMAN	2.42e-07	5.03	14.1247	1918.5	911	5.324e-06
TIMP1	sp|P01033|TIMP1_HUMAN	0.00462	4.71	10.9268	2168	1062.5	0.02882
VIM	sp|P08670|VIME_HUMAN	0.00616	2.49	19.3827	1628.5	836	0.02882
LGALS1	sp|P09382|LEG1_HUMAN	0.00655	2.47	18.1447	1685	726	0.02882
P4HA1	sp|P13674|P4HA1_HUMAN	0.00455	2.6	13.8139	1918.5	1020.5	0.02882
GPNMB	sp|Q14956|GPNMB_HUMAN	0.0217	2.45	13.5557	2189	1047	0.0795667
FN1	sp|P02751|FINC_HUMAN	0.0369	0.49	14.473	532	1628.5	0.115971
IGFBP3	sp|P17936|IBP3_HUMAN	0.045	1.93	13.44	1675.5	1062.5	0.12375
VEGFA	sp|P15692|VEGFA_HUMAN	0.0651	2.14	11.5766	1643.5	1183	0.14938
LIPA	sp|P38571|LICH_HUMAN	0.0679	1.89	12.6075	1692.5	1062.5	0.14938
ANXA1	sp|P04083|ANXA1_HUMAN	0.0835	2.13	15.9655	1974.5	1183	0.167
HPCAL1	sp|P37235|HPCL1_HUMAN	0.191	1.78	13.6949	1688	1183	0.350167
HLA-DRA	sp|P01903|DRA_HUMAN	0.226	0.66	12.2222	1057	1458	0.355143
ARHGDIB	sp|P52566|GDIR2_HUMAN	0.222	1.51	16.7191	1685	1026	0.355143
CCND1	sp|P24385|CCND1_HUMAN	0.257	0.66	8.88088	1020.5	1329.5	0.376933
RARRES2	sp|Q99969|RARR2_HUMAN	0.294	0.69	8.77907	1017.5	1431.5	0.40425
MYOF	sp|Q9NZM1|MYOF_HUMAN	0.391	0.73	12.4827	1008	1329.5	0.506
HLA-DPB1	sp|P04440|DPB1_HUMAN	0.488	0.78	14.7386	1700.5	1192.5	0.5368
PFKP	sp|Q01813|PFKAP_HUMAN	0.482	0.77	15.5637	1085.5	1329.5	0.5368
PLIN2	sp|Q99541|PLIN2_HUMAN	0.443	0.77	14.6504	1085	1405	0.5368
HMOX1	sp|P09601|HMOX1_HUMAN	0.748	1.14	12.078	1364	1241.5	0.748
C1S	sp|P09871|C1S_HUMAN	0.743	1.14	11.8755	1061.5	1329.5	0.748
