# Supplementary material for: Proteotranscriptomic Discrimination of Tumor and Normal Tissues in Renal Cell Carcinoma
Source: Int J Mol Sci. 2023 Feb 24;24(5):4488. doi: 10.3390/ijms24054488 (PMC10003397; doi:10.3390/ijms24054488)
Supplement: Supplementary file 1 [file ijms-24-04488-s001.zip › Results_Supplemetal_Table S4.xlsx]

## Sheet: ageAnalysis
Gene	adjRsquared	pValue
IGFBP3	0.064606	0.0125558
PLIN2	0.0412845	0.0381734
C1S	0.0410298	0.0386446
FN1	0.0390189	0.0425806
CCND1	0.0196612	0.110553
TIMP1	0.0144314	0.14457
HMOX1	0.003287	0.264332
ANXA1	-0.000879265	0.337878
VEGFA	-0.00162339	0.353704
LGALS1	-0.00430378	0.419995
HLA-DPB1	-0.00580327	0.465262
HLA-DRA	-0.00680253	0.49985
LIPA	-0.00693939	0.504918
RARRES2	-0.00729321	0.518435
PFKP	-0.00762529	0.531707
PLOD2	-0.00905427	0.596781
HPCAL1	-0.0100043	0.649916
P4HA1	-0.0111138	0.729232
MYOF	-0.0111979	0.736431
GPNMB	-0.0119655	0.816708
ARHGDIB	-0.0125832	0.93922
VIM	-0.0126577	0.994889

## Sheet: genderAnalysis
Gene	Protein	tValue	p,Value	CImin	CImax	Mean,Male	Mean,Female	log2FC	FC	Min,Male	Q1,Male	Med,Male	Q3,Male	Max,Male	Min,Female	Q1,Female	Med,Female	Q3,Female	Max,Female
PLIN2	sp|Q99541|PLIN2_HUMAN	-1.14562	0.255938	-1.31483	0.355655	14.7119	15.1915	-0.479586	0.717183	9.32251	12.9795	15.3472	16.324	17.6391	10.8723	14.6777	15.2688	15.9426	18.381
PLOD2	sp|O00469|PLOD2_HUMAN	1.34246	0.183882	-0.245649	1.25603	13.4801	12.9749	0.505191	1.41931	9.05171	12.1674	13.223	14.631	17.6103	10.5901	11.8352	12.8619	14.0684	16.2854
PFKP	sp|Q01813|PFKAP_HUMAN	-0.944082	0.348358	-0.779401	0.278561	16.0721	16.3226	-0.25042	0.840652	11.671	15.5371	16.5771	16.8433	17.8338	13.6368	15.6522	16.3112	17.1663	18.3674
CCND1	sp|P24385|CCND1_HUMAN	-2.03044	0.0462606	-1.56822	-0.013495	9.24964	10.0405	-0.79086	0.578	4.53064	8.61995	9.51133	10.5005	11.7116	5.2665	9.18019	10.2272	11.2475	12.8412
VEGFA	sp|P15692|VEGFA_HUMAN	0.486506	0.62817	-0.376774	0.619736	12.0216	11.9001	0.121481	1.08785	9.35759	11.087	12.1082	12.799	14.2306	9.86625	10.89	11.9931	12.7603	13.5209
P4HA1	sp|P13674|P4HA1_HUMAN	-1.48135	0.143118	-0.82325	0.121711	13.4651	13.8159	-0.350769	0.784166	10.0499	12.8095	13.5232	14.2597	15.2214	12.1443	12.9181	13.9894	14.3984	16.3245
IGFBP3	sp|P17936|IBP3_HUMAN	1.44715	0.151902	-0.142468	0.900433	13.5189	13.14	0.378983	1.30042	10.3677	12.8432	13.275	13.9658	18.5342	11.5891	12.5488	12.9407	13.9234	15.4131
ANXA1	sp|P04083|ANXA1_HUMAN	-0.764338	0.44713	-0.586916	0.261529	16.3057	16.4684	-0.162693	0.893356	12.1126	15.8696	16.5099	17.0235	18.0635	14.5788	15.9869	16.5068	16.8565	18.3896
GPNMB	sp|Q14956|GPNMB_HUMAN	1.1826	0.241873	-0.276653	1.07479	14.2894	13.8903	0.399066	1.31865	11.11	13.4912	14.1894	15.3783	16.8486	11.4077	12.7416	13.8887	14.9922	17.1367
VIM	sp|P08670|VIME_HUMAN	-0.559553	0.577376	-0.736895	0.413518	18.6139	18.7756	-0.161688	0.893978	10.3465	18.4148	18.8882	19.4783	20.6827	15.9483	18.2367	18.968	19.3152	20.5864
FN1	sp|P02751|FINC_HUMAN	0.46992	0.639721	-0.39627	0.641151	15.2048	15.0824	0.122441	1.08857	11.939	14.1623	15.3053	16.0198	19.0959	12.8278	14.5511	14.8776	15.6477	17.4612
MYOF	sp|Q9NZM1|MYOF_HUMAN	-0.231725	0.817387	-0.536069	0.424362	13.1347	13.1906	-0.0558534	0.962025	8.72468	12.496	13.3012	13.9881	15.3288	10.7679	12.5006	13.208	13.6202	15.0088
LGALS1	sp|P09382|LEG1_HUMAN	-0.940454	0.349881	-0.658159	0.235831	17.5393	17.7505	-0.211164	0.86384	11.9073	17.1926	17.6386	18.1932	20.0583	15.7993	17.2836	17.8292	18.2013	19.3753
HPCAL1	sp|P37235|HPCL1_HUMAN	-1.04165	0.301164	-0.889288	0.279086	14.2857	14.5908	-0.305101	0.809386	8.76967	13.5675	14.4339	15.3544	16.312	12.2694	13.7959	14.8378	15.401	17.0543
ARHGDIB	sp|P52566|GDIR2_HUMAN	-1.68958	0.0950641	-0.746291	0.0610335	16.5091	16.8518	-0.342629	0.788603	11.142	16.1266	16.6773	17.1141	18.1584	15.3026	16.4776	17.0047	17.3566	18.3513
LIPA	sp|P38571|LICH_HUMAN	-0.37038	0.712287	-0.538771	0.370161	12.572	12.6563	-0.0843049	0.943239	8.94214	11.9847	12.6057	13.3222	14.4652	10.147	12.2021	12.9281	13.2317	14.5311
HLA-DPB1	sp|P04440|DPB1_HUMAN	0.0103574	0.991764	-0.538551	0.54418	15.4406	15.4378	0.00281414	1.00195	10.5203	14.6849	15.6433	16.3856	18.0361	13.018	14.9741	15.5535	15.9406	17.3062
HMOX1	sp|P09601|HMOX1_HUMAN	-0.717092	0.475655	-0.804958	0.379087	12.7592	12.9721	-0.212936	0.86278	6.18285	12.1796	13.0087	13.6924	14.8113	9.91954	12.0109	13.1565	13.8398	15.0359
HLA-DRA	sp|P01903|DRA_HUMAN	0.0625258	0.950313	-0.623854	0.664274	12.8849	12.8647	0.0202099	1.01411	6.93461	12.0485	12.9143	13.9133	16.3973	10.3576	12.1142	12.9186	13.7459	14.9676
C1S	sp|P09871|C1S_HUMAN	-0.348934	0.72825	-0.627128	0.440536	12.4119	12.5052	-0.093296	0.937379	9.36933	11.8262	12.5226	12.9844	16.5784	9.30547	12.0336	12.4084	12.8738	15.1034
TIMP1	sp|P01033|TIMP1_HUMAN	1.13644	0.259842	-0.320323	1.16713	12.2709	11.8475	0.423403	1.34109	7.84616	11.1625	12.0758	13.3207	15.7046	9.67915	10.7131	11.1947	13.0108	16.0852
RARRES2	sp|Q99969|RARR2_HUMAN	-1.128	0.263217	-0.838154	0.232658	9.40025	9.70299	-0.302748	0.810707	6.93937	8.68498	9.21816	10.2823	14.6619	7.39007	9.01617	9.54437	10.3105	12.0248
